# Supplementary material for: Studying regional low-carbon development: A case study of Sichuan Province in China
Source: PLoS One. 2024 May 29;19(5):e0302733. doi: 10.1371/journal.pone.0302733 (PMC11135781; doi:10.1371/journal.pone.0302733)
Supplement: S1 Data — (XLSX) [file pone.0302733.s001.xlsx]

## Sheet: Sheet1
Sichuan Province Carbon Emissions				Sichuan Province Carbon Emissions Decoupling Situation				Carbon Emissions of Coal, Oil, and Natural Gas (10,000 tons of standard coal)						Coal、Crude Oil、 Natural GasCarbon EmissionsDecoupling Situation							Carbon Emissions								Carbon Emissions
Year	Emission Intensity			Year	Decoupling Situation			Year	Coal	Crude Oil	Natural Gas			Year	Coal	Crude Oil	Natural Gas	总			Year	Energy Efficiency	Industrial Structure	Population Size	Economic Growth	Carbon Emissions			Year	Energy Efficiency	Industrial Structure	Population Size	Economic Growth
2005	7040.03			2005	0.978342			2005	4497.38	549.574	504.94			2005	0.624993	0.0763734	0.0701707	0.771538			2005-2006	-700.664	180.204	1173.84	1389.36	502.362			2005-2006	-1.39474	0.358712	2.33663	2.76565
2006	7542.4			2006	0.887896			2006	4827.26	678.551	598.346			2006	0.568269	0.0798795	0.0704377	0.718586			2006-2007	-1088.26	65.4857	1778.22	1801.83	881.555			2006-2007	-1.23448	0.0742843	2.01714	2.04392
2007	8423.95			2007	0.797564			2007	5393.54	791.501	632.588			2007	0.510651	0.0749379	0.0598922	0.645481			2007-2008	-1296.46	224.547	1640.71	1849.25	377.781			2007-2008	-3.43177	0.594382	4.34301	4.89502
2008	8801.73			2008	0.689996			2008	5616.41	922.707	614.478			2008	0.440289	0.072334	0.0481709	0.560794			2008-2009	-522.774	227.119	962.235	1222.45	1099			2008-2009	-0.475682	0.20666	0.875555	1.11233
2009	9900.73			2009	0.697697			2009	6297.9	1065.18	716.291			2009	0.443808	0.0750622	0.0504764	0.569346			2009-2010	-1242.43	189.563	2061.95	2190.35	861.456			2009-2010	-1.44224	0.22005	2.39357	2.54262
2010	10762.2			2010	0.624808			2010	6733.02	1218.09	988.559			2010	0.390891	0.0707175	0.0573917	0.519001			2010-2011	-1070.28	-32.7214	2193.55	2083.74	-419.087			2010-2011	2.55383	0.0780777	-5.2341	-4.9721
2011	10343.1			2011	0.491338			2011	6387.31	1472.5	874.113			2011	0.303423	0.0699496	0.0415238	0.414896			2011-2012	-874.031	-36.0556	1354.91	1345.89	941.553			2011-2012	-0.928287	-0.0382938	1.43902	1.42943
2012	11284.7			2012	0.471719			2012	7004.26	1589.11	862.789			2012	0.292791	0.0664277	0.0360661	0.395285			2012-2013	-1927.6	34.3471	1105.86	1171.01	-492.524			2012-2013	3.91372	-0.0697369	-2.24529	-2.37757
2013	10792.1			2013	0.406973			2013	6944.07	1968.92	836.491			2013	0.261862	0.0742484	0.0315442	0.367655			2013-2014	-384.89	-164.285	876.896	747.88	-297.285			2013-2014	1.29468	0.552617	-2.94968	-2.5157
2014	10494.8			2014	0.363252			2014	6176.14	2196.15	931.646			2014	0.213771	0.0760142	0.0322466	0.322032			2014-2015	-1095.2	-157.181	415.396	308.963	-1875.46			2014-2015	0.583961	0.0838092	-0.22149	-0.16474
2015	8619.38			2015	0.284074			2015	5478.04	2433.84	964.418			2015	0.180543	0.0802134	0.0317849	0.292541			2015-2016	-328.292	-212.187	687.635	533.364	-322.559			2015-2016	1.01778	0.657826	-2.13181	-1.65354
2016	8296.82			2016	0.250368			2016	4625.13	1991.04	1143.1			2016	0.13957	0.0600823	0.0344947	0.234147			2016-2017	-742.099	-155.314	1055.52	946.278	-197.922			2016-2017	3.74945	0.784723	-5.33301	-4.78106
2017	8098.9			2017	0.213662			2017	4421.4	2074.04	1219.82			2017	0.116644	0.0547167	0.0321809	0.203541			2017-2018	-664.246	-47.6408	959.573	945.927	-149.334			2017-2018	4.44806	0.319022	-6.42569	-6.33431
2018	7949.57			2018	0.185296			2018	4261.75	2056.77	1336.83			2018	0.0993367	0.047941	0.0311601	0.178438			2018-2019	-245.617	-31.9068	592.163	590.052	131.743			2018-2019	-1.86436	-0.242189	4.49483	4.4788
2019	8081.31			2019	0.174302			2019	4162.62	2709.91	2533.4			2019	0.0897818	0.0584488	0.0546417	0.202872			2019-2020	-103.845	-121.713	352.075	254.255	-190.448			2019-2020	0.545267	0.639086	-1.84867	-1.33504
2020	7890.86			2020	0.162368			2020	4162.62	2084.08	1478.69			2020	0.0856528	0.0428835	0.0304264	0.158963
Energy Consumption Decoupling Index					Carbon Emissions Decoupling					Energy ConsumptionDecoupling Situation							Energy Consumption								Energy Consumption Decomposition Contribution Rate
Year	Energy Consumption	Decoupling Situation			Year	Carbon Emissions Decoupling Index	Decoupling Situation			Year	Primary Industry	Secondary Industry	Tertiary Industry	总			Year	Energy Efficiency	Industrial Structure	Population Size	Economic Growth	Energy Consumption			Year	Energy Efficiency	Industrial Structure	Population Size	Economic Growth
2005					2005					2005	0.19455	2.92957	1.01291	1.64205			2005-2006	-1191.25	306.433	1995.77	2362.25	1170			2005-2006	-1.01816	0.261909	1.70579	2.01902
2006	0.589271	Relative Decoupling			2006	0.435625	Relative Decoupling			2006	0.193929	2.67846	0.892442	1.52872			2006-2007	-1854.2	111.599	3030.4	3070.64	1228			2006-2007	-1.50993	0.0908783	2.46776	2.50052
2007	0.441371	Relative Decoupling			2007	0.534632	Relative Decoupling			2007	0.138823	2.30395	0.831026	1.34576			2007-2008	-2209.19	382.64	2795.97	3151.34	931			2007-2008	-2.37292	0.410999	3.0032	3.38489
2008	0.357391	Relative Decoupling			2008	0.249537	Relative Decoupling			2008	0.140723	1.93983	0.754109	1.18726			2008-2009	-880.719	382.374	1620.1	2058.21	1177			2008-2009	-0.748274	0.324871	1.37647	1.74869
2009	0.713406	Relative Decoupling			2009	1.09816	Negative Decoupling			2009	0.130533	1.81536	0.737029	1.1502			2009-2010	-2056.98	313.847	3413.8	3626.38	1570			2009-2010	-1.31018	0.199902	2.17439	2.3098
2010	0.498142	Relative Decoupling			2010	0.454407	Relative Decoupling			2010	0.113171	1.60002	0.666374	1.03874			2010-2011	-1904.92	-58.1864	3904.18	3708.8	1804.2			2010-2011	-1.05582	-0.0322505	2.16394	2.05565
2011	0.503984	Relative Decoupling			2011	-0.22293	Absolute Decoupling			2011	0.0946536	1.44495	0.605706	0.935648			2011-2012	-1628.23	-67.1834	2524.03	2507.21	878.4			2011-2012	-1.85363	-0.0764838	2.87344	2.85429
2012	0.355673	Relative Decoupling			2012	0.695099	Relative Decoupling			2012	0.0921863	1.33505	0.554164	0.860055			2012-2013	-2493.48	74.6532	2045.79	2177.44	-1362.6			2012-2013	1.82994	-0.0547873	-1.50139	-1.598
2013	-0.724599	Absolute Decoupling			2013	-0.466253	Absolute Decoupling			2013	0.0899485	1.15718	0.419493	0.724488			2013-2014	-1859.84	-281.982	1651.44	1435.87	666.7			2013-2014	-2.78963	-0.422952	2.47703	2.1537
2014	0.408278	Relative Decoupling			2014	-0.344834	Absolute Decoupling			2014	0.0823039	1.11344	0.408812	0.688051			2014-2015	-2506.01	-323.192	823.064	600.426	-1572.3			2014-2015	1.59385	0.205553	-0.523478	-0.381877
2015	-1.79641	Absolute Decoupling			2015	-4.55098	Absolute Decoupling			2015	0.0852782	0.940379	0.414305	0.603335			2015-2016	-312.029	-478.239	1490.83	1138.16	449.4			2015-2016	-0.694323	-1.06417	3.31739	2.53262
2016	0.283936	Relative Decoupling			2016	-0.460701	Absolute Decoupling			2016	0.0848075	0.927433	0.376938	0.565983			2016-2017	-1719.17	-359.709	2445.37	2192.39	473.2			2016-2017	-3.63308	-0.760163	5.16772	4.63312
2017	0.195692	Relative Decoupling			2017	-0.194336	Absolute Decoupling			2017	0.0814778	0.859267	0.3336	0.507293			2017-2018	-1620.09	-116.116	2340.41	2307.21	687.2			2017-2018	-2.35752	-0.168969	3.40572	3.3574
2018	0.296244	Relative Decoupling			2018	-0.161283	Absolute Decoupling			2018	0.0814694	0.789939	0.306516	0.464224			2018-2019	-623.636	-81.0101	1503.47	1498.11	874.4			2018-2019	-0.713216	-0.0926465	1.71943	1.7133
2019	0.563298	Relative Decoupling			2019	0.218344	Relative Decoupling			2019	0.0761099	0.77192	0.293701	0.448424			2019-2020	-272.914	-319.882	925.307	668.219	395.3			2019-2020	-0.690397	-0.809213	2.34077	1.69041
2020	0.405719	Relative Decoupling			2020	-0.524805	Absolute Decoupling			2020	0.0664977	0.77039	0.285807	0.435935
Supporting Information
The data for this study is available at https://www.openicpsr.org/openicpsr/workspace?goToPath=/openicpsr/200121&goToLevel=project
